# Supplementary material for: Arabidopsis thaliana Plants’ Overexpression of the MYB Transcription Factor VhMYB60 in the Face of Stress Hazards Enhances Salt and Cold Tolerance
Source: Int J Mol Sci. 2025 Feb 17;26(4):1695. doi: 10.3390/ijms26041695 (PMC11855753; doi:10.3390/ijms26041695)
Supplement: Supplementary file 1 [file ijms-26-01695-s001.zip]

Archive with 2 entries (2 files):
- ijms-3413478-Figure S1, Figure S2.pdf
- VhMYB60(Table S1) .pdf
